# Supplementary material for: Detection of Human Cholangiocarcinoma Markers in Serum Using Infrared Spectroscopy
Source: Cancers (Basel). 2021 Oct 12;13(20):5109. doi: 10.3390/cancers13205109 (PMC8534168; doi:10.3390/cancers13205109)
Supplement: Supplementary file 1 [file cancers-13-05109-s001.zip]

Archive with 1 entries (1 files):
- cancers-1403850-supplementary.pdf
